# Supplementary material for: Risk Stratification Using a Novel Nomogram for 2190 EGFR-Mutant NSCLC Patients Receiving the First or Second Generation EGFR-TKI
Source: Cancers (Basel). 2022 Feb 15;14(4):977. doi: 10.3390/cancers14040977 (PMC8870328; doi:10.3390/cancers14040977)
Supplement: Supplementary file 1 [file cancers-14-00977-s001.zip]

Archive with 1 entries (1 files):
- cancers-1568134-supplementary.pdf
